# Supplementary material for: Synthesis of Substituted 1,2,4-Triazole-3-Thione Nucleosides Using E. coli Purine Nucleoside Phosphorylase
Source: Biomolecules. 2024 Jun 24;14(7):745. doi: 10.3390/biom14070745 (PMC11274511; doi:10.3390/biom14070745)
Supplement: Supplementary file 1 [file biomolecules-14-00745-s001.zip]

Archive with 1 entries (1 files):
- biomolecules-3029566-supplementary.pdf
